# Supplementary material for: Exploration of validity evidence for core residency entrustable professional activities in Chinese pediatric residency
Source: Front Med (Lausanne). 2024 Jan 8;10:1301356. doi: 10.3389/fmed.2023.1301356 (PMC10801054; doi:10.3389/fmed.2023.1301356)
Supplement: Supplementary file 1 [file Data_Sheet_1.zip]

Archive with 4 entries (3 files):
- Data_Sheet_1/
- Data_Sheet_1/Appendix_1.pdf
- Data_Sheet_1/Appendix_2.pdf
- Data_Sheet_1/Appendix_3.pdf
